# Supplementary material for: Infrared Photodissociation Spectroscopy of Dinuclear Vanadium-Group Metal Carbonyl Complexes: Diatomic Synergistic Activation of Carbon Monoxide
Source: Molecules. 2024 Jun 14;29(12):2831. doi: 10.3390/molecules29122831 (PMC11206424; doi:10.3390/molecules29122831)
Supplement: Supplementary file 1 [file molecules-29-02831-s001.zip]

Archive with 1 entries (1 files):
- molecules-3031210-supplementary.pdf
